# Supplementary material for: Late-Stage Functionalisation of Polycyclic (N-Hetero-) Aromatic Hydrocarbons by Detoxifying CYP5035S7 Monooxygenase of the White-Rot Fungus Polyporus arcularius
Source: Biomolecules. 2021 Nov 17;11(11):1708. doi: 10.3390/biom11111708 (PMC8615681; doi:10.3390/biom11111708)
Supplement: Supplementary file 1 [file biomolecules-11-01708-s001.zip]

Archive with 1 entries (1 files):
- biomolecules-1441785-supplementary.pdf
